# Supplementary material for: Discovery of compounds with viscosity-reducing effects on biopharmaceutical formulations with monoclonal antibodies
Source: Comput Struct Biotechnol J. 2022 Sep 26;20:5420–9. doi: 10.1016/j.csbj.2022.09.035 (PMC9529560; doi:10.1016/j.csbj.2022.09.035)
Supplement: Supplementary data 1 [file mmc1.xlsx]

## Sheet: Literature VRAs (L001-L121)
Structure	ID	Name	Canonical SMILES	Reference	Tested	Query for fingerprint similarity search	Cluster
	L001	gamma-cyclodextrin	OCC1OC2OC3C(CO)OC(OC4C(CO)OC(OC5C(CO)OC(OC6C(CO)OC(OC7C(CO)OC(OC8C(CO)OC(OC9C(CO)OC(OC1C(O)C2O)C(O)C9O)C(O)C8O)C(O)C7O)C(O)C6O)C(O)C5O)C(O)C4O)C(O)C3O	Serno T, Geidobler R, Winter G. Protein stabilization by cyclodextrins in the liquid and dried state. Adv Drug Deliv Rev. 2011.63(13):1086-106			1
	L002	brij 35%	CCCCCCCCCCCCOCCOCCOCCOCCOCCOCCOCCOCCOCCOCCOCCOCCOCCOCCOCCOCCOCCOCCOCCOCCOCCOCCOCCO	Whitaker N, Xiong J, Pace SE, Kumar V, Middaugh CR, Joshi SB, Volkin DB. A Formulation Development Approach to Identify and Select Stable Ultra-High-Concentration Monoclonal Antibody Formulations With Reduced Viscosities. J Pharm Sci. 2017. 106(11):3230-3241.			1
	L003	Arg-Arg	NC(N)=NCCCC(N)C(=O)NC(CCCN=C(N)N)C(=O)O	AMGEN INC. Excipients to reduce the viscosity of antibody formulations and formulation compositions. 2018. WO2018200533A1			2
	L004	Arg-Lys	NCCCCC(NC(=O)C(N)CCCN=C(N)N)C(=O)O	AMGEN INC. Excipients to reduce the viscosity of antibody formulations and formulation compositions. 2018. WO2018200533A1			2
	L005	Arg-Phe	NC(N)=NCCCC(N)C(=O)NC(Cc1ccccc1)C(=O)O	AMGEN INC. Excipients to reduce the viscosity of antibody formulations and formulation compositions. 2018. WO2018200533A1			2
	L006	Arg-Pro	NC(N)=NCCCC(N)C(=O)N1CCCC1C(=O)O	AMGEN INC. Excipients to reduce the viscosity of antibody formulations and formulation compositions. 2018. WO2018200533A1			2
	L007	Arg-Val	CC(C)C(NC(=O)C(N)CCCN=C(N)N)C(=O)O	AMGEN INC. Excipients to reduce the viscosity of antibody formulations and formulation compositions. 2018. WO2018200533A1			2
	L008	Arg-Ala	CC(NC(=O)C(N)CCCN=C(N)N)C(=O)O	AMGEN INC. Excipients to reduce the viscosity of antibody formulations and formulation compositions. 2018. WO2018200533A1			2
	L009	Asp-Arg	NC(N)=NCCCC(NC(=O)C(N)CC(=O)O)C(=O)O	AMGEN INC. Excipients to reduce the viscosity of antibody formulations and formulation compositions. 2018. WO2018200533A1			2
	L010	Lys-Arg	NCCCCC(N)C(=O)NC(CCCN=C(N)N)C(=O)O	AMGEN INC. Excipients to reduce the viscosity of antibody formulations and formulation compositions. 2018. WO2018200533A1			2
	L011	Pro-Arg	NC(N)=NCCCC(NC(=O)C1CCCN1)C(=O)O	AMGEN INC. Excipients to reduce the viscosity of antibody formulations and formulation compositions. 2018. WO2018200533A1			2
	L012	Leu-Arg	CC(C)CC(N)C(=O)NC(CCCN=C(N)N)C(=O)O	AMGEN INC. Excipients to reduce the viscosity of antibody formulations and formulation compositions. 2018. WO2018200533A1			2
	L013	Val-Arg	CC(C)C(N)C(=O)NC(CCCN=C(N)N)C(=O)O	AMGEN INC. Excipients to reduce the viscosity of antibody formulations and formulation compositions. 2018. WO2018200533A1			2
	L014	Phe-Arg	NC(N)=NCCCC(NC(=O)C(N)Cc1ccccc1)C(=O)O	AMGEN INC. Excipients to reduce the viscosity of antibody formulations and formulation compositions. 2018. WO2018200533A1			2
	L015	Arg-Tyr	NC(N)=NCCCC(N)C(=O)NC(Cc1ccc(O)cc1)C(=O)O	AMGEN INC. Excipients to reduce the viscosity of antibody formulations and formulation compositions. 2018. WO2018200533A1			2
	L016	Ala-Arg	CC(N)C(=O)NC(CCCN=C(N)N)C(=O)O	AMGEN INC. Excipients to reduce the viscosity of antibody formulations and formulation compositions. 2018. WO2018200533A1			2
	L017	aspartame	COC(=O)C(Cc1ccccc1)NC(=O)C(N)CC(=O)O	REFORM BIOLOGICS, LLC. Viscosity-reducing excipient compounds for protein formulations. 2015. WO2015196187A1			2
	L018	arginine succinate	N/C(NC(CC(=O)O)C(=O)O)=[NH+]\CCCC(N)C(=O)O	F. Hoffmann-La Roche AG. Compositions and methods useful for reducing the viscosity of protein-containing formulations. 2013. EP2566510A1			2
	L019	putrescine	NCCCCN	F. Hoffmann-La Roche AG. Compositions and methods useful for reducing the viscosity of protein-containing formulations. 2013. EP2566510A1			3
	L020	cadaverine	NCCCCCN	F. Hoffmann-La Roche AG. Compositions and methods useful for reducing the viscosity of protein-containing formulations. 2013. EP2566510A1			3
	L021	spermidine	NCCCCNCCCN	F. Hoffmann-La Roche AG. Compositions and methods useful for reducing the viscosity of protein-containing formulations. 2013. EP2566510A1	Tested	Query	3
	L022	spermine	NCCCNCCCCNCCCN	F. Hoffmann-La Roche AG. Compositions and methods useful for reducing the viscosity of protein-containing formulations. 2013. EP2566510A1			3
	L023	DMSO	CS(C)=O	Whitaker N, Xiong J, Pace SE, Kumar V, Middaugh CR, Joshi SB, Volkin DB. A Formulation Development Approach to Identify and Select Stable Ultra-High-Concentration Monoclonal Antibody Formulations With Reduced Viscosities. J Pharm Sci. 2017. 106(11):3230-3241.	Tested	Query	4
	L024	urea	NC(N)=O	F. Hoffmann-La Roche AG. Compositions and methods useful for reducing the viscosity of protein-containing formulations. 2013. EP2566510A1	Tested	Query	5
	L025	DMA	CNC	Whitaker N, Xiong J, Pace SE, Kumar V, Middaugh CR, Joshi SB, Volkin DB. A Formulation Development Approach to Identify and Select Stable Ultra-High-Concentration Monoclonal Antibody Formulations With Reduced Viscosities. J Pharm Sci. 2017. 106(11):3230-3241.	Tested		5
	L026	guanidine	N=C(N)N	Wang S, Zhang N, Hu T, Dai W, Feng X, Zhang X, Qian F. Viscosity-Lowering Effect of Amino Acids and Salts on Highly Concentrated Solutions of Two IgG1 Monoclonal Antibodies. Mol Pharm. 2015. 7;12(12):4478-87.	Tested		5
	L027	agmantine	NCCCCN=C(N)N	F. Hoffmann-La Roche AG. Compositions and methods useful for reducing the viscosity of protein-containing formulations. 2013. EP2566510A1			6
	L028	4-guanidinobutyric acid	NC(N)=NCCCC(=O)O	F. Hoffmann-La Roche AG. Compositions and methods useful for reducing the viscosity of protein-containing formulations. 2013. EP2566510A1	Tested	Query	6
	L029	Guanidinopropionate	CCC(=O)ON=C(N)N	AMGEN INC. Reducing viscosity of pharmaceutical formulations. 2017. US20170333559A1			6
	L030	creatinine	CN1CC(=O)N=C1N	Arsia Therapeutics, Inc. Liquid protein formulations containing viscosity-lowering agents. 2015. US20150071925A1	Tested	Query	7
	L031	cytidine	Nc1ccn(C2OC(CO)C(O)C2O)c(=O)n1	ADOCIA. Reduced viscosity solution of high concentration protein. 2013. FR2995214A1			8
	L032	uridine	O=c1ccn(C2OC(CO)C(O)C2O)c(=O)[nH]1	ADOCIA. Reduced viscosity solution of high concentration protein. 2013. FR2995214A1	Tested	Query	8
	L033	thymidine	Cc1cn(C2CC(O)C(CO)O2)c(=O)[nH]c1=O	ADOCIA. Reduced viscosity solution of high concentration protein. 2013. FR2995214A1			8
	L034	2'-Deoxycytidine	Nc1ccn(C2CC(O)C(CO)O2)c(=O)n1	ADOCIA. Reduced viscosity solution of high concentration protein. 2013. FR2995214A1			8
	L035	2'-deoxyuridine	O=c1ccn(C2CC(O)C(CO)O2)c(=O)[nH]1	ADOCIA. Reduced viscosity solution of high concentration protein. 2013. FR2995214A1			8
	L036	ribothymidine	Cc1cn(C2OC(CO)C(O)C2O)c(=O)[nH]c1=O	ADOCIA. Reduced viscosity solution of high concentration protein. 2013. FR2995214A1			8
	L037	cytidine 5'-monophosphate	Nc1ccn(C2OC(COP(=O)(O)O)C(O)C2O)c(=O)n1	ADOCIA. Reduced viscosity solution of high concentration protein. 2013. FR2995214A1			9
	L038	uridine 5'-monophosphate	O=c1ccn(C2OC(COP(=O)(O)O)C(O)C2O)c(=O)[nH]1	ADOCIA. Reduced viscosity solution of high concentration protein. 2013. FR2995214A1		Query	9
	L039	thymidine 5'-monophosphate	Cc1cn(C2CC(O)C(COP(=O)(O)O)O2)c(=O)[nH]c1=O	ADOCIA. Reduced viscosity solution of high concentration protein. 2013. FR2995214A1			9
	L040	2’-Deoxycytidine 5'-monophosphate	Nc1ccn(C2CC(O)C(COP(=O)(O)O)O2)c(=O)n1	ADOCIA. Reduced viscosity solution of high concentration protein. 2013. FR2995214A1			9
	L041	2'-deoxyuridine 5'-monophosphate	O=c1[nH]c(=O)n(C2CC(O)C(COP(=O)(O)O)O2)cc1F	ADOCIA. Reduced viscosity solution of high concentration protein. 2013. FR2995214A1			9
	L042	sucrose	OCC1OC(OC2(CO)OC(CO)C(O)C2O)C(O)C(O)C1O	AMGEN INC. Reducing viscosity of pharmaceutical formulations. 2017. US20170333559A1	Tested	Query	10
	L043	Cytidine 5'-diphosphate	Nc1ccn(C2OC(COP(=O)(O)OP(=O)(O)O)C(O)C2O)c(=O)n1	ADOCIA. Reduced viscosity solution of high concentration protein. 2013. FR2995214A1			11
	L044	Deoxycytidine 5'-diphosphate	Nc1ccn(C2CC(O)C(COP(=O)(O)OP(=O)(O)O)O2)c(=O)n1	ADOCIA. Reduced viscosity solution of high concentration protein. 2013. FR2995214A1			11
	L045	uridine 5'-diphosphate	O=c1ccn(C2OC(COP(=O)(O)OP(=O)(O)O)C(O)C2O)c(=O)[nH]1	ADOCIA. Reduced viscosity solution of high concentration protein. 2013. FR2995214A1			11
	L046	2'- deoxyuridine 5'-diphosphate	O=c1ccn(C2CC(O)C(COP(=O)(O)OP(=O)(O)O)O2)c(=O)[nH]1	ADOCIA. Reduced viscosity solution of high concentration protein. 2013. FR2995214A1		Query	11
	L047	5'-thymidine diphosphate	Cc1cn(C2CC(O)C(COP(=O)(O)OP(=O)(O)O)O2)c(=O)[nH]c1=O	ADOCIA. Reduced viscosity solution of high concentration protein. 2013. FR2995214A1			11
	L048	taurine	NCCS(=O)(=O)O	AMGEN INC. Reducing viscosity of pharmaceutical formulations. 2013. US20130171128A1	Tested	Query	12
	L049	sarcosine	CNCC(=O)O	AMGEN INC. Reducing viscosity of pharmaceutical formulations. 2013. US20130171128A1	Tested	Query	12
	L050	betaine	C[N+](C)(C)CC(=O)O	AMGEN INC. Reducing viscosity of pharmaceutical formulations. 2013. US20130171128A1			12
	L051	glycine	NCC(=O)O	Bhami's Research Laboratory, Pvt. Ltd. High concentration protein formulations with reduced viscosity. 2018. US20180333493A1			12
	L052	N-acetylglycine	CC(=O)NCC(=O)O	AMGEN INC. Reducing viscosity of pharmaceutical formulations. 2017. US20170333559A1			12
	L053	TRIS	NC(CO)(CO)CO	Whitaker N, Xiong J, Pace SE, Kumar V, Middaugh CR, Joshi SB, Volkin DB. A Formulation Development Approach to Identify and Select Stable Ultra-High-Concentration Monoclonal Antibody Formulations With Reduced Viscosities. J Pharm Sci. 2017. 106(11):3230-3241.	Tested	Query	13
	L054	imidazole	c1c[nH]cn1	REFORM BIOLOGICS, LLC. Viscosity-reducing excipient compounds for protein formulations. 2015. WO2015196187A1	Tested	Query	14
	L055	histamine	NCCc1cnc[nH]1	F. Hoffmann-La Roche AG. Compositions and methods useful for reducing the viscosity of protein-containing formulations. 2013. EP2566510A1			14
	L056	caffeine	Cn1c(=O)c2c(ncn2C)n(C)c1=O	REFORM BIOLOGICS, LLC. Viscosity-reducing excipient compounds for protein formulations. 2015. WO2015196187A1	Tested	Query	15
	L057	theophylline	Cn1c(=O)c2[nH]cnc2n(C)c1=O	REFORM BIOLOGICS, LLC. Viscosity-reducing excipient compounds for protein formulations. 2015. WO2015196187A1			15
	L058	caffeine citrate	Cn1c(=O)c2c(ncn2C)n(C)c1=O.O=C(O)CC(O)(CC(=O)O)C(=O)O	Bhami's Research Laboratory, Pvt. Ltd. High concentration protein formulations with reduced viscosity. 2018. US20180333493A1			15
	L059	Trimethylphenyl-ammonium	C[N+](C)(C)c1ccccc1	Du W, Klibanov AM. Hydrophobic salts markedly diminish viscosity of concentrated protein solutions. Biotechnol Bioeng. 2011.108(3):632-6.			16
	L060	tyramine	NCCc1ccc(O)cc1	REFORM BIOLOGICS, LLC. Viscosity-reducing excipient compounds for protein formulations. 2015. WO2015196187A1	Tested	Query	16
	L061	nicotinic acid	O=C(O)c1cccnc1	Bhami's Research Laboratory, Pvt. Ltd. High concentration protein formulations with reduced viscosity. 2018. US20180333493A1	Tested	Query	17
	L062	nicotinamide	NC(=O)c1cccnc1	Bhami's Research Laboratory, Pvt. Ltd. High concentration protein formulations with reduced viscosity. 2018. US20180333493A1			17
	L063	Camphorsulfonic acid	CC1(C)C2CCC1(CS(=O)(=O)O)C(=O)C2	Du W, Klibanov AM. Hydrophobic salts markedly diminish viscosity of concentrated protein solutions. Biotechnol Bioeng. 2011.108(3):632-6.	Tested	Query	18
	L064	procaine	CCN(CC)CCOC(=O)c1ccc(N)cc1	REFORM BIOLOGICS, LLC. Viscosity-reducing excipient compounds for protein formulations. 2015. WO2015196187A1			19
	L065	lidocaine	CCN(CC)CC(=O)Nc1c(C)cccc1C	REFORM BIOLOGICS, LLC. Viscosity-reducing excipient compounds for protein formulations. 2015. WO2015196187A1	Tested	Query	19
	L066	thiamine	Cc1ncc(C[n+]2csc(CCO)c2C)c(N)n1	Bhami's Research Laboratory, Pvt. Ltd. High concentration protein formulations with reduced viscosity. 2018. US20180333493A1			19
	L067	scopolamine	CN1C2CC(OC(=O)C(CO)c3ccccc3)CC1C1OC12	Arsia Therapeutics, Inc. Liquid protein formulations containing viscosity-lowering agents. 2015. US20150071925A1		Query	19
	L068	saccharin	O=C1NS(=O)(=O)c2ccccc21	REFORM BIOLOGICS, LLC. Viscosity-reducing excipient compounds for protein formulations. 2015. WO2015196187A1	Tested	Query	20
	L069	acesulfame potassium	CC1=CC(=O)NS(=O)(=O)O1	REFORM BIOLOGICS, LLC. Viscosity-reducing excipient compounds for protein formulations. 2015. WO2015196187A1			20
	L070	guanosine	Nc1nc(=O)c2ncn(C3OC(CO)C(O)C3O)c2[nH]1	ADOCIA. Reduced viscosity solution of high concentration protein. 2013. FR2995214A1		Query	21
	L071	guanosine 5'-monophosphate	Nc1nc(=O)c2ncn(C3OC(COP(=O)(O)O)C(O)C3O)c2[nH]1	ADOCIA. Reduced viscosity solution of high concentration protein. 2013. FR2995214A1	Tested	Query	22
	L072	2'-deoxy-guanosine 5'-monophosphate	Nc1nc(=O)c2ncn(C3CC(O)C(COP(=O)(O)O)O3)c2[nH]1	ADOCIA. Reduced viscosity solution of high concentration protein. 2013. FR2995214A1			22
	L073	adenosine 5'-diphosphate	Nc1ncnc2c1ncn2C1OC(COP(=O)(O)OP(=O)(O)O)C(O)C1O	ADOCIA. Reduced viscosity solution of high concentration protein. 2013. FR2995214A1		Query	23
	L074	guanosine 5'-diphosphate	Nc1nc(=O)c2ncn(C3OC(COP(=O)(O)OP(=O)(O)O)C(O)C3O)c2[nH]1	ADOCIA. Reduced viscosity solution of high concentration protein. 2013. FR2995214A1			23
	L075	2'-deoxy-guanosine 5'-diphosphate	Nc1nc(=O)c2ncn(C3CC(O)C(COP(=O)(O)OP(=O)(O)O)O3)c2[nH]1	ADOCIA. Reduced viscosity solution of high concentration protein. 2013. FR2995214A1			23
	L076	2'-deoxy-adenosine 5'-diphosphate	Nc1ncnc2c1ncn2C1CC(O)C(COP(=O)(O)OP(=O)(O)O)O1	ADOCIA. Reduced viscosity solution of high concentration protein. 2013. FR2995214A1			23
	L077	acetyl salicylic acid	CC(=O)Oc1ccccc1C(=O)O	Bhami's Research Laboratory, Pvt. Ltd. High concentration protein formulations with reduced viscosity. 2018. US20180333493A1	Tested	Query	24
	L078	ascorbic acid	O=C1OC(C(O)CO)C(O)=C1O	Bhami's Research Laboratory, Pvt. Ltd. High concentration protein formulations with reduced viscosity. 2018. US20180333493A1			24
	L079	D-pantothenic acid	CC(C)(CO)C(O)C(=O)NCCC(=O)O	Bhami's Research Laboratory, Pvt. Ltd. High concentration protein formulations with reduced viscosity. 2018. US20180333493A1	Tested	Query	24
	L080	carnitine	C[N+](C)(C)CC(O)CC(=O)O	AMGEN INC. Reducing viscosity of pharmaceutical formulations. 2017. US20170333559A1			24
	L081	cimetidine	C/N=C(\NC#N)NCCSCc1nc[nH]c1C	Arsia Therapeutics, Inc. Liquid protein formulations containing viscosity-lowering agents. 2015. US20150071925A1	Tested	Query	25
	L082	chloroquine	CCN(CC)CCCC(C)Nc1ccnc2cc(Cl)ccc12	Arsia Therapeutics, Inc. Liquid protein formulations containing viscosity-lowering agents. 2015. US20150071925A1		Query	25
	L083	sodium succinate	O=C(O)CCC(=O)O	Whitaker N, Xiong J, Pace SE, Kumar V, Middaugh CR, Joshi SB, Volkin DB. A Formulation Development Approach to Identify and Select Stable Ultra-High-Concentration Monoclonal Antibody Formulations With Reduced Viscosities. J Pharm Sci. 2017. 106(11):3230-3241.			26
	L084	sodium citrate	O=C(O)CC(O)(CC(=O)O)C(=O)O	Whitaker N, Xiong J, Pace SE, Kumar V, Middaugh CR, Joshi SB, Volkin DB. A Formulation Development Approach to Identify and Select Stable Ultra-High-Concentration Monoclonal Antibody Formulations With Reduced Viscosities. J Pharm Sci. 2017. 106(11):3230-3241.			26
	L085	lactic acid	CC(O)C(=O)O	Whitaker N, Xiong J, Pace SE, Kumar V, Middaugh CR, Joshi SB, Volkin DB. A Formulation Development Approach to Identify and Select Stable Ultra-High-Concentration Monoclonal Antibody Formulations With Reduced Viscosities. J Pharm Sci. 2017. 106(11):3230-3241.			26
	L086	malic acid	O=C(O)CC(O)C(=O)O	Whitaker N, Xiong J, Pace SE, Kumar V, Middaugh CR, Joshi SB, Volkin DB. A Formulation Development Approach to Identify and Select Stable Ultra-High-Concentration Monoclonal Antibody Formulations With Reduced Viscosities. J Pharm Sci. 2017. 106(11):3230-3241.	Tested	Query	26
	L087	sorbitol	OCC(O)C(O)C(O)C(O)CO	Whitaker N, Xiong J, Pace SE, Kumar V, Middaugh CR, Joshi SB, Volkin DB. A Formulation Development Approach to Identify and Select Stable Ultra-High-Concentration Monoclonal Antibody Formulations With Reduced Viscosities. J Pharm Sci. 2017. 106(11):3230-3241.			27
	L088	glycerol	OCC(O)CO	Whitaker N, Xiong J, Pace SE, Kumar V, Middaugh CR, Joshi SB, Volkin DB. A Formulation Development Approach to Identify and Select Stable Ultra-High-Concentration Monoclonal Antibody Formulations With Reduced Viscosities. J Pharm Sci. 2017. 106(11):3230-3241.	Tested	Query	27
	L089	ethanol	CCO	Whitaker N, Xiong J, Pace SE, Kumar V, Middaugh CR, Joshi SB, Volkin DB. A Formulation Development Approach to Identify and Select Stable Ultra-High-Concentration Monoclonal Antibody Formulations With Reduced Viscosities. J Pharm Sci. 2017. 106(11):3230-3241.	Tested		27
	L090	DTT	OC(CS)C(O)CS	Whitaker N, Xiong J, Pace SE, Kumar V, Middaugh CR, Joshi SB, Volkin DB. A Formulation Development Approach to Identify and Select Stable Ultra-High-Concentration Monoclonal Antibody Formulations With Reduced Viscosities. J Pharm Sci. 2017. 106(11):3230-3241.			28
	L091	arginine	NC(N)=NCCCC(N)C(=O)O	Wang S, Zhang N, Hu T, Dai W, Feng X, Zhang X, Qian F. Viscosity-Lowering Effect of Amino Acids and Salts on Highly Concentrated Solutions of Two IgG1 Monoclonal Antibodies. Mol Pharm. 2015. 7;12(12):4478-87.	Tested	Query	29
	L092	lysine	NCCCCC(N)C(=O)O	Wang S, Zhang N, Hu T, Dai W, Feng X, Zhang X, Qian F. Viscosity-Lowering Effect of Amino Acids and Salts on Highly Concentrated Solutions of Two IgG1 Monoclonal Antibodies. Mol Pharm. 2015. 7;12(12):4478-87.	Tested		29
	L093	citrulline	NC(=O)NCCCC(N)C(=O)O	AMGEN INC. Reducing viscosity of pharmaceutical formulations. 2013. US20130171128A1			29
	L094	acetyl arginine	CC(=O)NC(CCCN=C(N)N)C(=O)O	AMGEN INC. Reducing viscosity of pharmaceutical formulations. 2017. US20170333559A1			29
	L095	acetyl lysine	CC(=O)NCCCCC(N)C(=O)O	AMGEN INC. Reducing viscosity of pharmaceutical formulations. 2017. US20170333559A1			29
	L096	N-acetyl histidine	CC(=O)NC(Cc1cnc[nH]1)C(=O)O	AMGEN INC. Reducing viscosity of pharmaceutical formulations. 2017. US20170333559A1			29
	L097	histidine	NC(Cc1cnc[nH]1)C(=O)O	Bhami's Research Laboratory, Pvt. Ltd. High concentration protein formulations with reduced viscosity. 2018. US20180333493A1	Tested	Query	29
	L098	2-amino-3-guanidino-propionic acid	NC(N)=NCC(N)C(=O)O	F. Hoffmann-La Roche AG. Compositions and methods useful for reducing the viscosity of protein-containing formulations. 2013. EP2566510A1			29
	L099	ornithine	NCCCC(N)C(=O)O	F. Hoffmann-La Roche AG. Compositions and methods useful for reducing the viscosity of protein-containing formulations. 2013. EP2566510A1			29
	L100	nitroarginine methyl ester	COC(=O)C(N)CCC/N=C(\N)N[N+](=O)[O-]	F. Hoffmann-La Roche AG. Compositions and methods useful for reducing the viscosity of protein-containing formulations. 2013. EP2566510A1			29
	L101	argininamide	NC(=O)C(N)CCCN=C(N)N	F. Hoffmann-La Roche AG. Compositions and methods useful for reducing the viscosity of protein-containing formulations. 2013. EP2566510A1			29
	L102	arginine methyl ester	COC(=O)C(N)CCCN=C(N)N	F. Hoffmann-La Roche AG. Compositions and methods useful for reducing the viscosity of protein-containing formulations. 2013. EP2566510A1			29
	L103	arginine ethyl ester	CCOC(=O)C(N)CCCN=C(N)N	F. Hoffmann-La Roche AG. Compositions and methods useful for reducing the viscosity of protein-containing formulations. 2013. EP2566510A1			29
	L104	lysinamide	NCCCCC(N)C(N)=O	F. Hoffmann-La Roche AG. Compositions and methods useful for reducing the viscosity of protein-containing formulations. 2013. EP2566510A1			29
	L105	lysine methyl ester	COC(=O)[C@@H](N)CCCCN	F. Hoffmann-La Roche AG. Compositions and methods useful for reducing the viscosity of protein-containing formulations. 2013. EP2566510A1			29
	L106	histidine methyl ester	COC(=O)C(N)Cc1cnc[nH]1	F. Hoffmann-La Roche AG. Compositions and methods useful for reducing the viscosity of protein-containing formulations. 2013. EP2566510A1			29
	L107	homoarginine	NC(N)=NCCCCC(N)C(=O)O	Bhami's Research Laboratory, Pvt. Ltd. High concentration protein formulations with reduced viscosity. 2018. US20180333493A1			29
	L108	tryptophan	NC(Cc1c[nH]c2ccccc12)C(=O)O	Bhami's Research Laboratory, Pvt. Ltd. High concentration protein formulations with reduced viscosity. 2018. US20180333493A1	Tested	Query	30
	L109	alanine	CC(N)C(=O)O	F. Hoffmann-La Roche AG. Compositions and methods useful for reducing the viscosity of protein-containing formulations. 2013. EP2566510A1	Tested	Query	30
	L110	alaninamide	CC(N)C(N)=O	F. Hoffmann-La Roche AG. Compositions and methods useful for reducing the viscosity of protein-containing formulations. 2013. EP2566510A1			30
	L111	alanine methyl ester	COC(=O)C(C)N	F. Hoffmann-La Roche AG. Compositions and methods useful for reducing the viscosity of protein-containing formulations. 2013. EP2566510A1			30
	L112	methionine	CSCCC(N)C(=O)O	F. Hoffmann-La Roche AG. Compositions and methods useful for reducing the viscosity of protein-containing formulations. 2013. EP2566510A1	Tested		30
	L113	L-isoleucine	CCC(C)C(N)C(=O)O	Whitaker N, Xiong J, Pace SE, Kumar V, Middaugh CR, Joshi SB, Volkin DB. A Formulation Development Approach to Identify and Select Stable Ultra-High-Concentration Monoclonal Antibody Formulations With Reduced Viscosities. J Pharm Sci. 2017. 106(11):3230-3241.	Tested		30
	L114	theanine	CCNC(=O)CCC(N)C(=O)O	AMGEN INC. Reducing viscosity of pharmaceutical formulations. 2013. US20130171128A1	Tested	Query	31
	L115	serine	NC(CO)C(=O)O	AMGEN INC. Reducing viscosity of pharmaceutical formulations. 2017. US20170333559A1	Tested		31
	L116	NaGlu	NC(CCC(=O)O)C(=O)O	Wang S, Zhang N, Hu T, Dai W, Feng X, Zhang X, Qian F. Viscosity-Lowering Effect of Amino Acids and Salts on Highly Concentrated Solutions of Two IgG1 Monoclonal Antibodies. Mol Pharm. 2015. 7;12(12):4478-87.	Tested	Query	32
	L117	aspartic acid	NC(CC(=O)O)C(=O)O	AMGEN INC. Excipients to reduce the viscosity of antibody formulations and formulation compositions. 2018. WO2018200533A1			32
	L118	acetyl proline	CC(=O)N1CCCC1C(=O)O	AMGEN INC. Reducing viscosity of pharmaceutical formulations. 2017. US20170333559A1			33
	L119	proline	O=C(O)C1CCCN1	Bhami's Research Laboratory, Pvt. Ltd. High concentration protein formulations with reduced viscosity. 2018. US20180333493A1	Tested	Query	33
	L120	hydroxyproline	O=C(O)C1CC(O)CN1	Bhami's Research Laboratory, Pvt. Ltd. High concentration protein formulations with reduced viscosity. 2018. US20180333493A1			33
	L121	sodium chloride	[Cl-].[Na+]	GLAXOSMITHKLINE LLC. Formulations with reduced viscosity. 2012. WO2012138958A1	Tested		/

## Sheet: Tested compounds (T001-T098)
General data						Experimental data1											Likelihood of toxicity prediction					Physicochemical descriptors
Structure of the major species at pH 6.0	ID	Name	Canonical SMILES	Source	Reference	mAb A concentration [mg/mL]	Viscosity (η) on mAb A [cP]	mAb A baseline viscosity at the conc. tested (η0)	Relative viscosity (η/η0) on mAb A	mAb B concentration [mg/mL]	Viscosity (η) on mAb B [cP]	mAb B baseline viscosity at the conc. tested (η0)	Relative viscosity (η/η0) on mAb B	Average relative viscosity	Viscosity reducer	Comment on relative viscosity	Derek toxicity - Alert Count	Derek toxicity - Alert name	Derek toxicity - Plausible	Derek toxicity - Probable	Derek toxicity - Certain	MW	Number of charges	Net charge	Positive charges	Negative charges	SlogP	PSA	SASA	PSA/SASA	Volume	QPPCaco	QPlogS	Hydrogen bond acceptors	Hydrogen bond donors	Rotatable bonds	Heavy atoms	Rings	Fraction Csp3
	T001	acetyl salicylic acid	CC(=O)Oc(c1C([O-])=O)cccc1	Literature	Bhami's Research Laboratory, Pvt. Ltd. High concentration protein formulations with reduced viscosity. 2018. US20180333493A1	159.03	14.52	32.1357	0.45	224.4	63.963	138.115	0.46	0.46	1		3	Salicylic acid or analogue, Phenyl ester	Nephrotoxicity human, Nephrotoxicity mammal, Skin sensitisation human, Skin sensitisation mammal	Hepatotoxicity mammal	Hepatotoxicity human	180.157	1	-1	0	1	1.3101	63.6	381.439	0.166737	607.995	142.927	-1.715	4	1	2	13	1	0.111111
	T002	guanosine 5'-monophosphate	[O-]P(=O)(O)OC[C@@H]1[C@@H](O)[C@@H](O)[C@@H](O1)n(cn2)c(c23)nc(N)[nH]c3=O	Literature	ADOCIA. Reduced viscosity solution of high concentration protein. 2013. FR2995214A1	159.93	9.913	33.1134	0.3	206	49.552	79.5488	0.62	0.46	1		3	Purine base or analogue, Purine base	Hepatotoxicity human, Hepatotoxicity mammal, Chromosome damage in vitro human, Chromosome damage in vitro mammal, Ocular toxicity human, Ocular toxicity mammal			363.221	1	-1	0	1	-2.5697	215.85	550.781	0.391898	952.001	0.079	-1.881	13	7	4	24	3	0.5
	T003	L-arginine	[O-]C(=O)[C@@H]([NH3+])CCCNC(N)=[NH2+]	Literature	Bhami's Research Laboratory, Pvt. Ltd. High concentration protein formulations with reduced viscosity. 2018. US20180333493A1	145	16.62	33.4573	0.5	209.2	48.599	87.564	0.56	0.53	1		0					174.201	3	1	2	1	-1.33843	125.22	412.041	0.303902	638.503	1.015	-0.111	6	7	5	12	0	0.666667
	T004	cimetidine	N#C/N=C(NC)\NCCSCc1c(C)[nH]c[nH+]1	Literature	Arsia Therapeutics, Inc. Liquid protein formulations containing viscosity-lowering agents. 2015. US20150071925A1	158.46	12.55	31.5315	0.4	199.6	40.732	65.6522	0.62	0.51	1		1	cyanamide or cyanogen halide, Cyanate	Skin sensitisation human, Skin sensitisation mammal			252.339	1	1	1	0	0.5974	114.19	545.492	0.209334	897.429	291.536	-1.946	6	3	5	17	1	0.5
	T005	tyramine	[NH3+]CCc1ccc(O)cc1	Literature	REFORM BIOLOGICS, LLC. Viscosity-reducing excipient compounds for protein formulations. 2015. WO2015196187A1	155.25	13.97	28.3349	0.49	211.6	52.833	94.1012	0.56	0.53	1		2	Phenylethylamine or derivative, Alkylphenol	Hepatotoxicity human, Hepatotoxicity mammal, Chromosome damage in vitro human, Chromosome damage in vitro mammal			137.179	1	1	1	0	0.8934	46.25	357.412	0.129402	552.148	180.695	0.154	2	3	2	10	1	0.25
	T006	uridine	OC[C@@H]1[C@@H](O)[C@@H](O)[C@@H](O1)n(c(=O)[nH]2)ccc2=O	Literature	ADOCIA. Reduced viscosity solution of high concentration protein. 2013. FR2995214A1	168.3	16.19	43.7574	0.37	202.4	59.637	71.4052	0.84	0.6	1		2	thymine or precursor, Uracil, Pyrimidine base	Ocular toxicity human, Ocular toxicity mammal, Carcinogenicity mammal			244.201	0	0	0	0	-2.8519	124.78	410.407	0.30404	694.906	49.169	-1.361	8	4	2	17	2	0.555556
	T007	spermidine	[NH3+]CCCC[NH2+]CCC[NH3+]	Literature	F. Hoffmann-La Roche AG. Compositions and methods useful for reducing the viscosity of protein-containing formulations. 2013. EP2566510A1	144	10.19	19.4816	0.52	219.2	89.151	118.199	0.75	0.64	1		2	Diamine	Skin sensitisation human, Skin sensitisation mammal, Irritation (of the respiratory tract) human, Irritation (of the respiratory tract) mammal			145.246	3	3	3	0	-0.3363	64.07	427.356	0.149922	669.384	5.758	2	3	5	7	10	0	1
	T008	lidocaine	CC[NH+](CC)CC(=O)Nc(c1C)c(C)ccc1	Literature	REFORM BIOLOGICS, LLC. Viscosity-reducing excipient compounds for protein formulations. 2015. WO2015196187A1	145.8	11.77	20.685	0.57	209.6	66.372	88.6211	0.75	0.66	1		2	Simple aniline or precursor, Aniline or precursor	Hepatotoxicity human, Hepatotoxicity mammal, Methaemoglobinaemia human, Methaemoglobinaemia mammal			234.337	1	1	1	0	2.58374	32.34	506.685	0.0638266	886.812	1222.93	-1.766	3	1	5	17	1	0.5
	T009	L-tryptophan	[O-]C(=O)[C@@H]([NH3+])Cc1c[nH]c(c12)cccc2	Literature	Bhami's Research Laboratory, Pvt. Ltd. High concentration protein formulations with reduced viscosity. 2018. US20180333493A1	155.79	14.22	28.849	0.49	213.2	81.696	98.7282	0.83	0.66	1		0					204.225	2	0	1	1	1.1223	79.11	419.085	0.188768	686.951	16.082	-1.18	4	4	3	15	2	0.181818
	T010	L-histidine	[O-]C(=O)[C@@H]([NH3+])Cc1c[nH+]c[nH]1	Literature	Bhami's Research Laboratory, Pvt. Ltd. High concentration protein formulations with reduced viscosity. 2018. US20180333493A1	156.15	16.56	29.197	0.57	218.8	88.241	116.789	0.76	0.66	1		0					155.155	3	1	2	1	-0.6359	92	348.872	0.263707	540.718	8.238	-0.238	5	4	3	11	1	0.333333
	T011	malic acid	[O-]C(=O)[C@@H](O)CC([O-])=O	Literature	Whitaker N, Xiong J, Pace SE, Kumar V, Middaugh CR, Joshi SB, Volkin DB. A Formulation Development Approach to Identify and Select Stable Ultra-High-Concentration Monoclonal Antibody Formulations With Reduced Viscosities. J Pharm Sci. 2017. 106(11):3230-3241.	139.17	10.76	16.5872	0.65	201.6	48.881	69.7119	0.7	0.67	1		0					134.087	2	-2	0	2	-1.0934	94.83	301.826	0.314188	445.515	2.868	-0.212	5	3	3	9	0	0.5
	T012	D-pantothenic acid	OCC(C)(C)[C@H](O)C(=O)NCCC([O-])=O	Literature	Bhami's Research Laboratory, Pvt. Ltd. High concentration protein formulations with reduced viscosity. 2018. US20180333493A1	187.2	25.63	82.1076	0.31	213.2	105.756	98.7282	1.07	0.69	1		0					219.235	1	-1	0	1	-1.0433	106.86	447.924	0.238567	747.454	11.746	-0.47	6	4	6	15	0	0.777778
	T013	L-methionine	[O-]C(=O)[C@@H]([NH3+])CCSC	Literature	F. Hoffmann-La Roche AG. Compositions and methods useful for reducing the viscosity of protein-containing formulations. 2013. EP2566510A1	148.32	16.36	22.4957	0.73	208.4	57.611	85.4875	0.67	0.7	1		0					149.211	2	0	1	1	0.1514	88.62	359.43	0.246557	552.755	25.598	-0.65	3	3	4	9	0	0.8
	T014	caffeine	Cn1cnc(c12)n(C)c(=O)n(C)c2=O	Literature	REFORM BIOLOGICS, LLC. Viscosity-reducing excipient compounds for protein formulations. 2015. WO2015196187A1	156.24	14.97	29.2846	0.51	195.2	51.374	57.5337	0.89	0.7	1		4	Purine base or analogue, Phosphodiesterase 6 inhibitor, Xanthine	Ocular toxicity human, Ocular toxicity mammal	Chromosome damage in vitro mammal, Teratogenicity human, Teratogenicity mammal	Chromosome damage in vitro human	194.191	0	0	0	0	-1.0293	61.82	401.18	0.154095	647.636	1036.86	-0.926	6	0	0	14	2	0.375
	T015	L-lysine	[O-]C(=O)[C@@H]([NH3+])CCCC[NH3+]	Literature	Wang S, Zhang N, Hu T, Dai W, Feng X, Zhang X, Qian F. Viscosity-Lowering Effect of Amino Acids and Salts on Highly Concentrated Solutions of Two IgG1 Monoclonal Antibodies. Mol Pharm. 2015. 7;12(12):4478-87.	ND	ND	ND	ND	139.25	11.861	16.768	0.71	0.71	1	Not determined on mAb A	2	Diamine	Skin sensitisation human, Skin sensitisation mammal, Irritation (of the respiratory tract) human, Irritation (of the respiratory tract) mammal			146.188	3	1	2	1	-0.4727	89.34	375.51	0.237916	581.566	1.483	1.302	4	5	5	10	0	0.833333
	T016	L-glutamic acid	[O-]C(=O)[C@@H]([NH3+])CCC([O-])=O	Literature	Wang S, Zhang N, Hu T, Dai W, Feng X, Zhang X, Qian F. Viscosity-Lowering Effect of Amino Acids and Salts on Highly Concentrated Solutions of Two IgG1 Monoclonal Antibodies. Mol Pharm. 2015. 7;12(12):4478-87.	152.67	16.43	26.0022	0.63	210	73.638	89.691	0.82	0.73	1		0					147.129	3	-1	1	2	-0.7369	100.62	332.738	0.3024	510.766	0.63	0.067	5	4	4	10	0	0.6
	T017	TRIS	OCC([NH3+])(CO)CO	Literature	Whitaker N, Xiong J, Pace SE, Kumar V, Middaugh CR, Joshi SB, Volkin DB. A Formulation Development Approach to Identify and Select Stable Ultra-High-Concentration Monoclonal Antibody Formulations With Reduced Viscosities. J Pharm Sci. 2017. 106(11):3230-3241.	154.8	17.78	27.9135	0.64	203.6	60.476	74.0226	0.82	0.73	1		0					121.135	1	1	1	0	-2.3392	86.71	304.315	0.284935	460.433	46.725	1.097	4	5	3	8	0	1
	T018	NaCl	[Cl-].[Na+]	Literature	GLAXOSMITHKLINE LLC. Formulations with reduced viscosity. 2012. WO2012138958A1	146.37	14.06	21.0814	0.67	208.4	68.269	85.4875	0.8	0.73	1		0					58.4428	2	0	1	1	-5.992	0	339.981	0	531.275	30.829	-0.711	0	0	0	2	0	0
	T019	L-isoleucine	CC[C@H](C)[C@H](N)C(=O)O	Literature	GLAXOSMITHKLINE LLC. Formulations with reduced viscosity. 2012. WO2012141978A2	142.29	13.86	18.4032	0.75	215.2	75.077	104.833	0.72	0.73	1		1	Short chain fatty acid	Hepatotoxicity human, Hepatotoxicity mammal			131.173	1	1	1	0	0.4444	63.32	205.538	0.30807	265.83	111.374	0.938	3	3	3	9	0	0.833333
	T020	guanidine	NC(N)=[NH2+]	Literature	Wang S, Zhang N, Hu T, Dai W, Feng X, Zhang X, Qian F. Viscosity-Lowering Effect of Amino Acids and Salts on Highly Concentrated Solutions of Two IgG1 Monoclonal Antibodies. Mol Pharm. 2015. 7;12(12):4478-87.	140.52	14.97	17.3499	0.86	210	56.783	89.691	0.63	0.75	1		0					59.0705	2	0	1	1	-1.16143	75.89	262.82	0.288753	371.979	20.401	0.266	3	5	0	4	0	0
	T021	L-alanine	[O-]C(=O)[C@H](C)[NH3+]	Literature	F. Hoffmann-La Roche AG. Compositions and methods useful for reducing the viscosity of protein-containing formulations. 2013. EP2566510A1	135.51	10.49	14.6839	0.71	206.4	65.124	80.5091	0.81	0.76	1		0					89.0932	1	1	1	0	-0.5818	63.32	229.674	0.275695	312.11	2471.13	-0.493	3	3	1	6	0	0.666667
	T022	imidazole	c1c[nH+]c[nH]1	Literature	REFORM BIOLOGICS, LLC. Viscosity-reducing excipient compounds for protein formulations. 2015. WO2015196187A1	153.27	15.48	26.5269	0.58	202.8	68.093	72.2672	0.94	0.76	1		0					68.0773	1	1	1	0	0.4097	28.68	227.436	0.126101	308.088	2396.56	-0.483	2	1	0	5	1	0
	T023	4-guanidinobutyric acid	[O-]C(=O)CCCNC(N)=[NH2+]	Literature	F. Hoffmann-La Roche AG. Compositions and methods useful for reducing the viscosity of protein-containing formulations. 2013. EP2566510A1	141.69	13.99	18.0392	0.78	211.6	73.301	94.1012	0.78	0.78	1		0					145.16	2	0	1	1	-0.66573	99.2	358.246	0.276905	544.102	11.133	-0.585	5	5	4	10	0	0.6
	T024	creatinine	CN1CC(=O)N=C1N	Literature	Arsia Therapeutics, Inc. Liquid protein formulations containing viscosity-lowering agents. 2015. US20150071925A1	140.4	11.39	17.2807	0.66	200.8	61.67	68.0587	0.91	0.78	1		0					113.118	0	0	0	0	-1.2269	58.69	294.191	0.199496	433.077	341.189	-0.583	4	2	0	8	1	0.5
	T025	saccharin	[O-]C1=NS(=O)(=O)c(c12)cccc2	Literature	REFORM BIOLOGICS, LLC. Viscosity-reducing excipient compounds for protein formulations. 2015. WO2015196187A1	137.55	12.71	15.7161	0.81	202.8	61.29	72.2672	0.85	0.83	0		3	Aryl sulphonamide	Ocular toxicity human, Ocular toxicity mammal, Carcinogenicity mammal, Bladder urothelial hyperplasia mammal, Phototoxicity human, Phototoxicity mammal			183.185	1	-1	0	1	0.1187	71.62	349.519	0.20491	541.678	253.065	-1.194	4	1	0	12	2	0
	T026	ethanol	OCC	Literature	Whitaker N, Xiong J, Pace SE, Kumar V, Middaugh CR, Joshi SB, Volkin DB. A Formulation Development Approach to Identify and Select Stable Ultra-High-Concentration Monoclonal Antibody Formulations With Reduced Viscosities. J Pharm Sci. 2017. 106(11):3230-3241.	140.25	13.1	17.1946	0.76	201.6	62.62	69.7119	0.9	0.83	0		1	Alkyl alcohol		Teratogenicity mammal	Teratogenicity human	46.0684	0	0	0	0	-0.0014	20.23	215.32	0.0939532	280.52	2875.88	1.042	1	1	0	3	0	1
	T027	nicotinic acid	[O-]C(=O)c1cccnc1	Literature	Bhami's Research Laboratory, Pvt. Ltd. High concentration protein formulations with reduced viscosity. 2018. US20180333493A1	157.98	14.9	31.0315	0.48	200.4	81.253	67.2469	1.21	0.84	0		0					123.109	1	-1	0	1	0.7798	50.19	299.911	0.16735	446.492	135.552	-0.697	3	1	1	9	1	0
	T028	camphorsulfonic acid	[O-]S(=O)(=O)C[C@@]12C(C)(C)[C@@H](CC1=O)CC2	Literature	Du W, Klibanov AM. Hydrophobic salts markedly diminish viscosity of concentrated protein solutions. Biotechnol Bioeng. 2011.108(3):632-6.	149.73	11.68	23.5772	0.5	206	95.35	79.5488	1.2	0.85	0		0					232.297	1	-1	0	1	1.2696	79.82	403.357	0.197889	705.452	97.041	-1.325	4	1	2	15	2	0.9
	T029	DMSO	CS(=O)C	Literature	Kamerzell TJ, Pace AL, Li M, Danilenko DM, McDowell M, Gokarn YR, Wang YJ. Polar solvents decrease the viscosity of high concentration IgG1 solutions through hydrophobic solvation and interaction: formulation and biocompatibility considerations. J Pharm Sci. 2013. 102(4):1182-93.	130.53	9.352	12.44	0.75	202.4	67.496	71.4052	0.95	0.85	0		0					78.1334	0	0	0	0	-0.0053	36.28	250.868	0.144618	348.811	140.161	1.31	1	0	0	4	0	1
	T030	L-serine	[O-]C(=O)[C@@H]([NH3+])CO	Literature	AMGEN INC. Reducing viscosity of pharmaceutical formulations. 2017. US20170333559A1	143.13	15.08	18.9253	0.8	218.8	115.133	116.789	0.99	0.89	0		0					105.093	2	0	1	1	-1.6094	83.55	272.53	0.306572	392.013	7.646	0.313	4	4	2	7	0	0.666667
	T031	glycerol	OCC(O)CO	Literature	Whitaker N, Xiong J, Pace SE, Kumar V, Middaugh CR, Joshi SB, Volkin DB. A Formulation Development Approach to Identify and Select Stable Ultra-High-Concentration Monoclonal Antibody Formulations With Reduced Viscosities. J Pharm Sci. 2017. 106(11):3230-3241.	129.45	8.955	12.0006	0.75	198.4	74.747	63.3307	1.18	0.96	0		0					92.0938	0	0	0	0	-1.6681	60.69	270.485	0.224375	384.1	353.911	0.082	3	3	2	6	0	1
	T032	sarcosine	[O-]C(=O)C[NH2+]C	Literature	AMGEN INC. Reducing viscosity of pharmaceutical formulations. 2013. US20130171128A1	150.3	12.88	24.029	0.54	207.2	120	82.4647	1.46	1	0		0					89.0932	2	0	1	1	-0.7096	49.33	275.292	0.179192	388.652	32.489	0.274	3	2	2	6	0	0.666667
	T033	N,N-dimethylacetamide	CC(=O)N(C)C	Literature	Kamerzell TJ, Pace AL, Li M, Danilenko DM, McDowell M, Gokarn YR, Wang YJ. Polar solvents decrease the viscosity of high concentration IgG1 solutions through hydrophobic solvation and interaction: formulation and biocompatibility considerations. J Pharm Sci. 2013. 102(4):1182-93.	ND	ND	ND	ND	147.5	22.106	22.0513	1	1	0	Not determined on mAb A	1	Short chain alkyl amide		Teratogenicity human, Teratogenicity mammal		87.1204	0	0	0	0	0.0945	20.31	288.501	0.0703984	421.442	1729.04	1.1	2	0	0	6	0	0.75
	T034	L-proline	[O-]C(=O)[C@@H]1CCC[NH2+]1	Literature	Bhami's Research Laboratory, Pvt. Ltd. High concentration protein formulations with reduced viscosity. 2018. US20180333493A1	140.04	12.64	17.0748	0.74	208.4	108.533	85.4875	1.27	1	0		0					115.13	2	0	1	1	-0.177	49.33	280.866	0.175635	431.467	40.878	0.052	3	2	1	8	1	0.8
	T035	urea	NC(=O)N	Literature	F. Hoffmann-La Roche AG. Compositions and methods useful for reducing the viscosity of protein-containing formulations. 2013. EP2566510A1	146.04	19.95	20.851	0.96	214.4	111.889	102.347	1.09	1.03	0		0					60.0553	0	0	0	0	-0.9762	69.11	199.073	0.347159	254.329	53.567	1.001	3	4	0	4	0	0
	T036	theanine	[O-]C(=O)[C@@H]([NH3+])CCC(=O)NCC	Literature	AMGEN INC. Reducing viscosity of pharmaceutical formulations. 2013. US20130171128A1	149.94	16.14	23.7426	0.68	210.4	144.878	90.7738	1.6	1.14	0		0					174.198	2	0	1	1	-0.6854	92.42	418.198	0.220996	656.301	5.163	0.101	5	4	5	12	0	0.714286
	T037	taurine	[NH3+]CCS([O-])(=O)=O	Literature	AMGEN INC. Reducing viscosity of pharmaceutical formulations. 2013. US20130171128A1	144.6	13.24	19.8747	0.67	213.2	173.556	98.7282	1.76	1.21	0		0					125.147	2	0	1	1	-1.1671	88.77	288.353	0.307852	418.281	7.851	0.451	4	3	2	7	0	1
	T038	sucrose	OC[C@@H](O1)[C@@H](O)[C@H](O)[C@]1(CO)O[C@@H](O2)[C@H](O)[C@@H](O)[C@H](O)[C@H]2CO	Literature	AMGEN INC. Reducing viscosity of pharmaceutical formulations. 2017. US20170333559A1	138.84	14.89	16.4059	0.91	200.4	108.189	67.2469	1.61	1.26	0		0					342.296	0	0	0	0	-5.3956	189.53	517.892	0.365964	955.733	6.467	-0.064	11	8	5	23	2	1
	T039	5-[(4-piperidinylacetyl)amino]pentanoic acid	[O-]C(=O)CCCCNC(=O)CC1CC[NH2+]CC1	Fingerprint similarity search		160	20.044	38.9497	0.51	140.75	9.702	17.6242	0.55	0.53	1		1	Short chain fatty acid	Hepatotoxicity human, Hepatotoxicity mammal			242.315	2	0	1	1	0.7472	78.43	543.025	0.144432	904.549	7.387	-1.612	5	3	7	17	1	0.833333
	T040	1H-imidazol-2-amine	Nc1[nH]cc[nH+]1	Fingerprint similarity search		141.833	15.95	20.8876	0.76	150.75	11.421	24.5637	0.46	0.61	1		0					83.0919	1	1	1	0	-0.0081	54.7	246.681	0.221744	341.129	625.636	0.062	3	3	0	6	1	0
	T041	1,6-naphthyridine-8-carboxylic acid	[O-]C(=O)c1cncc(c12)cccn2	Fingerprint similarity search		154.25	23.457	31.9779	0.73	137.5	9.293	15.8215	0.59	0.66	1		0					174.156	1	-1	0	1	1.328	63.08	361.252	0.174615	570.362	122.398	-1.387	4	1	1	13	2	0
	T042	4-amino-3-(3-pyridinyl)butanoic acid	[O-]C(=O)C[C@@H](C[NH3+])c1cccnc1	Fingerprint similarity search		160.333	24.899	39.3975	0.63	152	19.266	25.6046	0.75	0.69	1		0					180.204	2	0	1	1	0.5986	76.21	388.839	0.195994	637.371	13.213	-0.659	4	3	4	13	1	0.333333
	T043	2-ethoxy-5-methylbenzoic acid	CCOc(c1C([O-])=O)ccc(C)c1	Fingerprint similarity search		153.083	24.543	30.7235	0.8	139.25	10.578	16.768	0.63	0.71	1		0					180.2	1	-1	0	1	2.09192	46.53	416.113	0.111821	666.138	315.504	-2.487	3	1	3	13	1	0.3
	T044	1-(4-hydroxybutyl)-5-oxo-3-pyrrolidinecarboxylic acid	O=C1C[C@H](C([O-])=O)CN1CCCCO	Fingerprint similarity search		158.667	32.991	37.2085	0.89	152.25	16.688	25.818	0.65	0.77	1		0					201.22	1	-1	0	1	-0.308	77.84	419.877	0.185388	697.903	21.354	0.109	5	2	5	14	1	0.777778
	T045	3-(1H-imidazol-4-yl)-2-(1H-pyrrol-1-yl)propanoic acid	c1cccn1[C@H](C([O-])=O)Cc2c[nH]c[nH+]2	Fingerprint similarity search		160.5	27	39.6234	0.68	131.25	11.499	12.8568	0.89	0.79	1		0					205.213	2	0	1	1	1.0796	70.91	419.45	0.169055	694.529	109.251	-1.872	5	2	4	15	2	0.2
	T046	2H-imidazol-2-one	O=C1N=CC=N1	Fingerprint similarity search		145.667	20.183	23.8226	0.85	153.5	19.853	26.9119	0.74	0.79	1		0					82.0608	0	0	0	0	0.2616	41.79	237.652	0.175845	326.257	560.257	1.897	3	0	0	6	1	0
	T047	5-fluoro-2-(propan-2-yloxy)benzoic acid	CC(C)Oc(c1C([O-])=O)ccc(F)c1	Fingerprint similarity search		146.583	22.238	24.5836	0.9	130.75	9.237	12.6451	0.73	0.82	0		0					198.191	1	-1	0	1	2.3111	46.53	415.371	0.11202	672.162	325.704	-2.563	3	1	3	14	1	0.3
	T048	2,4-diethoxybenzoic acid	CCOc(c1C([O-])=O)cc(cc1)OCC	Fingerprint similarity search		153.917	31.846	31.6144	1.01	132.75	12.27	13.5132	0.91	0.96	0		0					210.226	1	-1	0	1	2.1822	55.76	466.972	0.119408	754.779	314.6	-2.921	4	1	5	15	1	0.363636
	T049	1,3-dimethyl-7-[2-(1-piperidinyl)ethyl]-3,7-dihydro-1H-purine-2,6-dione	C1CCCC[NH+]1CCn2cnc(c23)n(C)c(=O)n(C)c3=O	Fingerprint similarity search		154.25	33.038	31.9779	1.03	133	12.134	13.6259	0.89	0.96	0		3	Purine base or analogue, Phosphodiesterase 6 inhibitor, Xanthine	Ocular toxicity human, Ocular toxicity mammal, Teratogenicity human, Teratogenicity mammal			291.349	1	1	1	0	-0.0804	65.06	597.533	0.108881	1017.09	262.607	-2.167	7	0	3	21	3	0.642857
	T050	3-ethoxy-2-naphthoic acid	CCOc(c(C([O-])=O)c1)cc(c12)cccc2	Fingerprint similarity search		125.5	20.234	11.9284	1.7	127.5	9.143	11.3517	0.81	1.25	0		0					216.233	1	-1	0	1	2.9367	46.53	453.16	0.102679	744.402	317.603	-3.697	3	1	3	16	2	0.153846
	T051	2-ethoxybenzoic acid	CCOc(c1C([O-])=O)cccc1	Fingerprint similarity search		120.417	21.65	10.0198	2.16	135	9.181	14.5613	0.63	1.4	0		0					166.174	1	-1	0	1	1.7835	46.53	383.895	0.121205	605.937	315.257	-1.737	3	1	3	12	1	0.222222
	T052	3-methyl-2-(prop-2-en-1-yloxy)benzoic acid	c1ccc(C)c(c1C([O-])=O)OCC=C	Fingerprint similarity search		139.667	42.238	19.3915	2.18	139.75	13.397	17.0486	0.79	1.48	0		0					192.211	1	-1	0	1	2.25802	46.53	423.773	0.109799	692.969	360.678	-2.693	3	1	4	14	1	0.181818
	T053	1-[1-(4-quinolinyl)-3-pyrrolidinyl]ethanamine	C[C@H]([NH3+])[C@H]1CCN(C1)c2cc[nH+]c(c23)cccc3	Fingerprint similarity search		NA	31.394	NA	2	ND	ND	ND	ND	2	0	Estimated value due to high viscosity; Not determined on mAb B	2	HERG Pharmacophore II, Quinoline	Hepatotoxicity human, Hepatotoxicity mammal, HERG channel inhibition in vitro human, HERG channel inhibition in vitro mammal			241.331	2	2	2	0	2.4083	42.15	477.584	0.0882567	843.399	544.774	-2.236	3	2	2	18	3	0.4
	T054	2-(7-chloroquinolin-4-yl)-8-oxa-2-azaspiro[4.5]decane	C1COCCC12CCN(C2)c3cc[nH+]c(c34)cc(Cl)cc4	Fingerprint similarity search		NA	40.799	NA	2	ND	ND	ND	ND	2	0	Estimated value due to high viscosity; Not determined on mAb B	1	Quinoline	Hepatotoxicity human, Hepatotoxicity mammal			302.799	1	1	1	0	3.8951	25.36	527.057	0.0481162	935.478	6239.72	-4.516	3	0	1	21	4	0.470588
	T055	1-[1-(7-chloro-4-quinolinyl)-3-piperidinyl]methanamine	[NH3+]C[C@H]1CCCN(C1)c2cc[nH+]c(c23)cc(Cl)cc3	Fingerprint similarity search		NA	NA	NA	2	ND	ND	ND	ND	2	0	Estimated value due to high viscosity; Not determined on mAb B	2	HERG Pharmacophore II, Quinoline	Hepatotoxicity human, Hepatotoxicity mammal, HERG channel inhibition in vitro human, HERG channel inhibition in vitro mammal			275.777	2	2	2	0	3.0633	42.15	512.972	0.0821682	888.914	449.062	-3.157	3	2	2	19	3	0.4
	T056	2-(7-chloroquinolin-4-yl)-7-methyl-2,7-diazaspiro[4.5]decane	C[N@H+](C1)CCC[C@]12CCN(C2)c3cc[nH+]c(c34)cc(Cl)cc4	Fingerprint similarity search		NA	56.258	NA	2	ND	ND	ND	ND	2	0	Estimated value due to high viscosity; Not determined on mAb B	2	HERG Pharmacophore II, Quinoline	Hepatotoxicity human, Hepatotoxicity mammal, HERG channel inhibition in vitro human, HERG channel inhibition in vitro mammal			315.84	2	2	2	0	3.8103	19.37	584.141	0.0331598	1029.91	1451.15	-4.284	3	0	1	22	4	0.5
	T057	nitrilotriacetic acid	[O-]C(=O)C[NH+](CC([O-])=O)CC([O-])=O	3 charges: ChemSpace library		133	11.212	21.5133	0.52	122.75	5.831	8.81785	0.66	0.59	1		0					191.139	4	-2	1	3	-1.4578	115.14	369.722	0.311423	601.017	0.107	-0.044	7	3	6	13	0	0.5
	T058	3-(carboxymethyl)pyrrolidine-3-carboxylic acid hydrochloride	[O-]C(=O)C[C@@]1(C([O-])=O)CC[NH2+]C1	3 charges: ChemSpace library		147.75	9.192	14.1826	0.65	140.5	6.639	9.08502	0.73	0.69	1		0					173.167	3	-1	1	2	-0.4746	86.63	352.345	0.245867	567.487	1.993	-0.497	5	3	3	12	1	0.714286
Undisclosed structure	T059			3 charges: ChemSpace library		178.75	17.579	39.8179	0.44	ND	ND	ND	ND	0.44	1	Not determined on mAb B	1	Diamine	Irritation (of the respiratory tract) human, Irritation (of the respiratory tract) mammal			158.198	3	1	2	1	-0.3302	89.34	351.51	0.254161	567.09	2.97	0.943	4	5	1	11	1	0.857143
	T060	2,6-diaminohex-4-ynoic acid dihydrochloride	[NH3+]CC#CC[C@@H](C([O-])=O)[NH3+]	3 charges: ChemSpace library		149.5	11.257	15.0337	0.75	ND	ND	ND	ND	0.75	1	Not determined on mAb B	0					142.156	3	1	2	1	-1.2495	89.34	359.826	0.248287	548.411	1.936	1.333	4	5	2	10	0	0.5
	T061	2-(aminomethyl)succinic acid hydrochloride	[NH3+]C[C@@H](C([O-])=O)CC([O-])=O	3 charges: ChemSpace library		155	12.009	18.0553	0.67	140	6.558	8.97307	0.73	0.7	1		0					147.129	3	-1	1	2	-0.8794	100.62	332.481	0.302634	508.203	0.737	-0.19	5	4	4	10	0	0.6
	T062	3-[amino(carboxy)methyl]benzoic acid hydrochloride	c1ccc([C@@H](C([O-])=O)[NH3+])cc1C([O-])=O	3 charges: ChemSpace library		158	12.31	19.9522	0.62	ND	ND	ND	ND	0.62	1	Not determined on mAb B	0					195.172	3	-1	1	2	0.4692	100.62	393.806	0.255507	629.529	0.63	-0.788	5	4	3	14	1	0.111111
	T063	2-(aminomethyl)-2-methylbutanedioic acid hydrochloride	[NH3+]C[C@](C([O-])=O)(C)CC([O-])=O	3 charges: ChemSpace library		152.5	11.92	16.6131	0.72	142.75	7.001	9.60638	0.73	0.725	1		0					161.156	3	-1	1	2	-0.4893	100.62	342.943	0.293402	544.502	1.367	-0.067	5	4	4	11	0	0.666667
	T064	2-amino-2-[4-(aminomethyl)phenyl]acetic acid dihydrochloride	[O-]C(=O)[C@@H]([NH3+])c1ccc(C[NH3+])cc1	3 charges: ChemSpace library		152.75	10.924	16.752	0.65	ND	ND	ND	ND	0.65	1	Not determined on mAb B	1	Diamine	Skin sensitisation human, Skin sensitisation mammal			180.204	3	1	2	1	0.2297	89.34	402.377	0.222031	640.802	1.511	0.627	4	5	3	13	1	0.222222
	T065	iminodiacetic acid	[O-]C(=O)C[NH2+]CC([O-])=O	3 charges: ChemSpace library		180.5	22.474	42.2072	0.53	138.5	7.295	8.6454	0.84	0.685	1		0					133.103	3	-1	1	2	-1.2548	86.63	324.125	0.267273	476.993	0.9	-0.302	5	3	4	9	0	0.5
	T066	2-(4-aminopiperidin-4-yl)acetic acid dihydrochloride	[O-]C(=O)CC1([NH3+])CC[NH2+]CC1	3 charges: ChemSpace library		153	11.641	16.892	0.69	ND	ND	ND	ND	0.69	1	Not determined on mAb B	1	Diamine	Irritation (of the respiratory tract) human, Irritation (of the respiratory tract) mammal			158.198	3	1	2	1	-0.458	75.35	355.82	0.211764	572.923	4.774	0.637	4	4	2	11	1	0.857143
	T067	4-amino-2-(2-aminoethyl)butanoic acid	[NH3+]CCC(C([O-])=O)CC[NH3+]	3 charges: ChemSpace library		155	12.338	18.0553	0.68	ND	ND	ND	ND	0.68	1	Not determined on mAb B	2	Diamine	Skin sensitisation human, Skin sensitisation mammal, Irritation (of the respiratory tract) human, Irritation (of the respiratory tract) mammal			146.188	3	1	2	1	-0.6152	89.34	366.469	0.243786	572.507	1.621	1.415	4	5	5	10	0	0.833333
Undisclosed structure	T068			3 charges: ChemSpace library		173.5	12.589	33.4313	0.38	ND	ND	ND	ND	0.38	1	Not determined on mAb B	1	Short chain fatty acid	Hepatotoxicity human, Hepatotoxicity mammal			251.278	3	-1	1	2	1.7293	86.63	540.785	0.160193	890.132	1.364	-2.284	5	3	8	18	1	0.384615
	T069	3-[(2-carboxyethyl)(methyl)amino]propanoic acid hydrochloride	[O-]C(=O)CC[NH+](C)CCC([O-])=O	3 charges: ChemSpace library		149.25	10.928	14.909	0.73	147.25	8.483	10.7406	0.79	0.76	1		0					175.182	3	-1	1	2	-0.1324	77.84	407.653	0.190947	646.438	1.398	-0.546	5	2	6	12	0	0.714286
	T070	2-amino-3-[2-(aminomethyl)phenyl]propanoic acid dihydrochloride	[O-]C(=O)[C@@H]([NH3+])Cc1c(C[NH3+])cccc1	3 charges: ChemSpace library		154.25	11.702	17.61	0.66	ND	ND	ND	ND	0.66	1	Not determined on mAb B	1	Diamine	Skin sensitisation human, Skin sensitisation mammal			194.23	3	1	2	1	0.0997	89.34	409.707	0.218058	676.983	2.062	0.62	4	5	4	14	1	0.3
	T071	(2S)-2-[(1-carboxyethyl)amino]-3-methylbutanoic acid hydrochloride	CC(C)[C@@H](C([O-])=O)[NH2+][C@H](C([O-])=O)C	3 charges: ChemSpace library		155.25	16.098	18.2063	0.88	ND	ND	ND	ND	0.88	0	Not determined on mAb B	0					189.209	3	-1	1	2	0.1583	86.63	405.18	0.213806	673.327	4.359	-0.792	5	3	5	13	0	0.75
	T072	2-amino-3-(1-methylpiperidin-4-yl)propanoic acid	[O-]C(=O)[C@@H]([NH3+])C[C@H]1CC[N@H+](C)CC1	3 charges: ChemSpace library		154	14.538	17.464	0.83	138.5	8.563	8.6454	0.99	0.91	0		2	Diamine	Skin sensitisation human, Skin sensitisation mammal, Irritation (of the respiratory tract) human, Irritation (of the respiratory tract) mammal			186.251	3	1	2	1	0.1302	66.56	423.732	0.15708	700.396	5.959	-0.042	4	3	3	13	1	0.888889
	T073	(2S)-2-[(1-carboxyethyl)amino]-4-methylpentanoic acid hydrochloride	CC(C)C[C@@H](C([O-])=O)[NH2+][C@@H](C([O-])=O)C	3 charges: ChemSpace library		150.5	12.381	15.5427	0.8	ND	ND	ND	ND	0.8	1	Not determined on mAb B	1	Short chain fatty acid	Hepatotoxicity human, Hepatotoxicity mammal			203.236	3	-1	1	2	0.5484	86.63	439.996	0.196888	735.589	3.234	-1.103	5	3	6	14	0	0.777778
	T074	D-carnosine	[NH3+]CCC(=O)N[C@@H](C([O-])=O)Cc1c[nH]c[nH+]1	3 charges: ZINC in-trial subset		153.25	18.792	45.3255	0.41	132	7.252	11.5843	0.63	0.52	1		0					226.232	3	1	2	1	-1.1296	121.1	469.208	0.258094	764.244	2.13	-0.488	7	5	6	16	1	0.444444
	T075	ethylenediaminetetraacetic acid	[O-]C(=O)CN(CC([O-])=O)CC[NH+](CC([O-])=O)CC([O-])=O	3 charges: FDA inactive ingredients		128.25	9.92	18.0631	0.55	131.75	7.023	11.4992	0.61	0.58	1		0					292.243	5	-3	1	4	-2.0712	155.68	518.744	0.300109	887.173	0.003	0.783	10	4	11	20	0	0.6
	T076	diethylenetriaminepentaacetic acid	[O-]C(=O)C[NH+](CC([O-])=O)CCN(CC([O-])=O)CC[NH+](CC([O-])=O)CC([O-])=O	3 charges: FDA inactive ingredients		133	11.864	21.5133	0.55	136.75	8.152	13.3268	0.61	0.58	1		0					393.347	7	-3	2	5	-2.6846	196.22	667.395	0.294009	1189.37	0	1.761	13	5	16	27	0	0.642857
	T077	hydroxyethylethylenediaminetriacetic acid	[O-]C(=O)CN(CCO)CC[NH+](CC([O-])=O)CC([O-])=O	3 charges: FDA inactive ingredients		141	11.857	28.8777	0.41	128.5	6.754	10.4479	0.65	0.53	1		2	Ethanolamine or aminoethanethiol, Ethanolamine	Carcinogenicity mammal, Irritation (of the respiratory tract) human, Irritation (of the respiratory tract) mammal			278.259	4	-2	1	3	-2.1635	138.61	499.963	0.277241	867.132	0.012	1.091	9	4	11	19	0	0.7
	T078	alendronic acid	[O-]P(=O)(O)C(O)(P([O-])(=O)O)CCC[NH3+]	3 charges: DrugCentral approved drugs		147.75	17.559	37.0204	0.47	122.5	5.608	8.75305	0.64	0.56	1		1	Organophosphorus di- or tri-ester	Hepatotoxicity human, Hepatotoxicity mammal			249.096	3	-1	1	2	-1.2732	180.93	414.041	0.436986	680.089	0.035	0.279	8	7	5	14	0	1
	T079	2,4-diaminobutyric acid	[O-]C(=O)[C@@H]([NH3+])CC[NH3+]	3 charges: ZINC in-trial subset		151	20.751	41.7237	0.5	127.75	6.638	10.2193	0.65	0.57	1		2	Diamine	Skin sensitisation human, Skin sensitisation mammal, Irritation (of the respiratory tract) human, Irritation (of the respiratory tract) mammal			118.134	3	1	2	1	-1.2529	89.34	308.575	0.289524	459.843	1.478	1.729	4	5	3	8	0	0.75
	T080	L-aspartic acid	[O-]C(=O)[C@@H]([NH3+])CC([O-])=O	3 charges: SCOGS		148.5	20.842	38.0564	0.55	126	6.671	9.70511	0.69	0.62	1		0					133.103	3	-1	1	2	-1.127	100.62	301.368	0.333878	450.689	0.695	-0.671	5	4	3	9	0	0.5
	T081	phosphocreatine	[O-]P([O-])(=O)NC(=[NH2+])N(C)CC([O-])=O	3 charges: DrugCentral approved drugs		133	12.758	21.5133	0.59	121.75	5.968	8.56152	0.7	0.65	1		1	Organophosphorus di- or tri-ester	Hepatotoxicity human, Hepatotoxicity mammal			211.113	4	-2	1	3	-1.38013	143.76	396.395	0.362669	626.36	0.248	-1.011	8	5	3	13	0	0.5
	T082	L-glutathione	[O-]C(=O)CNC(=O)[C@H](CS)NC(=O)CC[C@@H](C([O-])=O)[NH3+]	3 charges: DrugCentral approved drugs		142.25	15.306	30.2371	0.51	132.5	8.286	11.7565	0.7	0.61	1		1	Thiol or thiol exchange agent	Skin sensitisation human, Skin sensitisation mammal			307.323	3	-1	1	2	-2.2061	197.62	572.972	0.344903	951.538	0.065	-0.265	9	6	9	20	0	0.6
	T083	L-ornithine monohydrochloride	[O-]C(=O)[C@@H]([NH3+])CCC[NH3+]	3 charges: ZINC in-trial subset		132.75	10.2967	21.3163	0.48	118	5.777	7.66491	0.75	0.75	1		2	Diamine	Skin sensitisation human, Skin sensitisation mammal, Irritation (of the respiratory tract) human, Irritation (of the respiratory tract) mammal			132.161	3	1	2	1	-0.8628	89.34	341.433	0.261662	520.503	1.486	1.548	4	5	4	9	0	0.8
	T084	H-His-Tyr-OH	[nH]1c[nH+]cc1C[C@H]([NH3+])C(=O)N[C@H](C([O-])=O)Cc2ccc(O)cc2	Dipeptide		166.5	21.989	73.8082	0.3	144.25	7.292	16.627	0.44	0.37	1		2	Alkylphenol, para-Alkylphenol or derivative	Hepatotoxicity human, Hepatotoxicity mammal, Chromosome damage in vitro human, Chromosome damage in vitro mammal			318.328	3	1	2	1	-0.2028	141.33	551.012	0.256492	977.397	2.629	-1.234	8	6	7	23	2	0.266667
	T085	H-His-Ala-OH	[O-]C(=O)[C@H](C)NC(=O)[C@@H]([NH3+])Cc1c[nH+]c[nH]1	Dipeptide		151	14.804	41.7237	0.35	125.25	5.391	9.49274	0.57	0.46	1		0					226.232	3	1	2	1	-1.1312	121.1	439.99	0.275234	738.018	4.282	-0.097	7	5	5	16	1	0.444444
	T086	H-His-Gly-OH	[O-]C(=O)CNC(=O)[C@@H]([NH3+])Cc1c[nH+]c[nH]1	Dipeptide		152.25	14.654	43.6878	0.34	122.25	5.201	8.68874	0.6	0.47	1		0					212.206	3	1	2	1	-1.5197	121.1	431.513	0.28064	703.016	1.974	0.01	7	5	5	15	1	0.375
	T087	H-His-Ser-OH	[O-]C(=O)[C@H](CO)NC(=O)[C@@H]([NH3+])Cc1c[nH+]c[nH]1	Dipeptide		148.75	14.838	38.4082	0.39	131.5	6.611	11.4147	0.58	0.48	1		0					242.232	3	1	2	1	-2.1588	141.33	449.207	0.314621	756.877	1.452	0.192	8	6	6	17	1	0.444444
	T088	H-His-Phe-OH	[nH]1c[nH+]cc1C[C@H]([NH3+])C(=O)N[C@H](C([O-])=O)Cc2ccccc2	Dipeptide		147.75	14.723	37.0204	0.4	137.75	7.824	13.7258	0.57	0.48	1		0					302.328	3	1	2	1	0.0916	121.1	523.873	0.231163	941.895	9.082	-1.171	7	5	7	22	2	0.266667
	T089	H-His-Lys-OH	[nH]1c[nH+]cc1C[C@@H]([NH3+])C(=O)N[C@H](C([O-])=O)CCCC[NH3+]	Dipeptide		146.75	14.901	35.6828	0.42	125.75	5.452	9.6338	0.57	0.49	1		0					283.327	4	2	3	1	-1.0221	147.12	554.729	0.265211	958.753	0.296	0.345	8	7	9	20	1	0.583333
	T090	H-His-Arg-OH	[nH]1c[nH+]cc1C[C@H]([NH3+])C(=O)N[C@H](C([O-])=O)CCCNC(N)=[NH2+]	Dipeptide		138.75	11.24	26.5829	0.42	125.5	5.834	9.56301	0.61	0.52	1		0					311.34	4	2	3	1	-1.88783	183	597.076	0.306494	1013.36	0.174	-0.729	10	9	9	22	1	0.5
	T091	H-His-Asp-OH	[O-]C(=O)C[C@@H](C([O-])=O)NC(=O)[C@@H]([NH3+])Cc1c[nH+]c[nH]1	Dipeptide		148.75	16.492	38.4082	0.43	125	6.009	9.42299	0.64	0.53	1		0					270.242	4	0	2	2	-1.6764	158.4	464.266	0.341184	801.45	0.217	-0.063	9	6	7	19	1	0.4
	T092	H-Asp-Gly-OH	[O-]C(=O)CNC(=O)[C@@H]([NH3+])CC([O-])=O	Dipeptide		141.75	13.757	29.6858	0.46	127.25	6.587	10.0697	0.65	0.56	1		0					190.154	3	-1	1	2	-2.0108	129.72	397.504	0.326336	623.967	0.138	0.493	7	5	5	13	0	0.5
	T093	H-Asp-Leu-OH	O=C(O)C[C@H]([NH3+])C(=O)N[C@H](C([O-])=O)CC(C)C	Dipeptide		155	22.533	48.3405	0.47	120	6.057	8.13075	0.74	0.61	1		1	Short chain fatty acid	Hepatotoxicity human, Hepatotoxicity mammal			246.26	2	0	1	1	-0.5961	129.72	485.277	0.267311	822.562	0.492	-0.785	7	5	7	17	0	0.7
	T094	H-His-Val-OH	CC(C)[C@@H](C([O-])=O)NC(=O)[C@@H]([NH3+])Cc1c[nH+]c[nH]1	Dipeptide		142.25	17.153	30.2371	0.57	123.25	7.229	8.94887	0.81	0.69	1		0					254.286	3	1	2	1	-0.4951	121.1	471.771	0.256692	824.4	7.779	-0.423	7	5	6	18	1	0.545455
1 All the VRAs described are currently being investigated for their stabilizing effect on proteins in liquid solution.
